# Supplementary material for: Modeling Pharmacokinetics in Individual Patients Using Therapeutic Drug Monitoring and Artificial Population Quasi-Models: A Study with Piperacillin
Source: Pharmaceutics. 2024 Mar 4;16(3):358. doi: 10.3390/pharmaceutics16030358 (PMC10975186; doi:10.3390/pharmaceutics16030358)
Supplement: Supplementary file 1 [file pharmaceutics-16-00358-s001.zip]

Archive with 1 entries (1 files):
- pharmaceutics-2663802-supplementary.pdf
